# Supplementary material for: Multisectoral drivers of decarbonizing battery electric vehicles in China
Source: PNAS Nexus. 2023 May 16;2(5):pgad123. doi: 10.1093/pnasnexus/pgad123 (PMC10187665; doi:10.1093/pnasnexus/pgad123)
Supplement: pgad123_Supplementary_Data [file pgad123_supplementary_data.zip]

Archive with 2 entries (2 files):
- PNASNEXUS-PNASNEXUS-2022-01146-T-s01.xlsx
- PNASNEXUS-PNASNEXUS-2022-01146-T-s02.docx
