# Supplementary material for: Multisectoral drivers of decarbonizing battery electric vehicles in China
Source: PNAS Nexus. 2023 May 16;2(5):pgad123. doi: 10.1093/pnasnexus/pgad123 (PMC10187665; doi:10.1093/pnasnexus/pgad123)
Supplement: pgad123_Supplementary_Data [file pgad123_supplementary_data.zip › PNASNEXUS-PNASNEXUS-2022-01146-T-s01.xlsx]

## Sheet: Electricity mix
	1- Mix: The consumption-based electricity mix profiles for the national-average grid and regional sub-grids (%)											2- Capacity: Capacity of each generation technology for the national grid and regional sub-grids (GW)											3- Hour: The annual utilization hours for each electricity generation technology (h)				5- (Cap*Hour)/(Gen*1000): The generation-based electricity mix for national and sub-grids (%)											6- T: The grid transmission matrix among sub-grids (%)
	2015	National	North	East	Central	Northeast	Northwest	Southwest	South														2015	Hour (h)			2015	National	North	East	Central	Northeast	Northwest	Southwest	South			2015	North	East	Central	Northeast	Northwest	Southwest	South
	NG	0.029	0.024	0.067	0.007	0	0.008	0.009	0.03														NG	-			NG	0.0293541	0.0249656	0.0734673	0.00736815	0	0.00772702	0.00925379	0.0306771			North	0.937062	0.0118845	0.0043664	0	0	0	0
	Coal	0.678	0.898	0.73	0.69	0.846	0.75	0.217	0.479														Coal	-			Coal	0.677796	0.906096	0.771911	0.688041	0.845918	0.752586	0.214715	0.476059			East	0	0.892209	0	0	0	0	1.81225e-05
	Nuclear	0.03	0.001	0.07	0	0.045	0	0	0.06														Nuclear	-			Nuclear	0.0301405	0	0.0782893	0	0.0449462	0	0	0.0608755			Central	0	0.0211864	0.985219	0	0	0.000267633	0.0127412
	Biomass	0.009	0	0	0	0	0	0	0														Biomass	-			Biomass	0.00947947	0	0	0	0	0	0	0			Northeast	0.0116723	0	0	1	0	0	0
	Hydro	0.196	0.014	0.117	0.291	0.033	0.152	0.769	0.412														Hydro(conventional)	-			Hydro	0.19552	0.00646188	0.0599066	0.294254	0.0325477	0.149237	0.771626	0.413054			Northwest	0.0512659	0	0.0104141	0	0.995072	0	0
	Wind	0.033	0.057	0.012	0.01	0.076	0.057	0.003	0.018														Hydro (pumped)	-			Wind	0.0325821	0.0562629	0.012743	0.00923187	0.0758116	0.0574267	0.00323381	0.0183164			Southwest	0	0.0747201	0	0	0.00492763	0.992282	0
	Solar	0.007	0.008	0.003	0.001	0.001	0.033	0.001	0.001														Wind	-			Solar	0.00676701	0.00621381	0.00368313	0.00110503	0.000776758	0.0330226	0.0011713	0.00101758			South	0	0	0	0	0	0.00745006	0.987241
	Others	0.018	0	0	0	0	0	0	0														Solar	-			Others	0.018361	0	0	0	0	0	0	0
																							Others	-			Note:
																											The generation-based electricity mix in 2015 can be obtained directly from China Electricity Statistical Yearbook.
	2020	National	North	East	Central	Northeast	Northwest	Southwest	South			2020	National	North	East	Central	Northeast	Northwest	Southwest	South			2020	Hour (h)			2020	National	North	East	Central	Northeast	Northwest	Southwest	South			2020	North	East	Central	Northeast	Northwest	Southwest	South
	NG	0.033	0.029	0.069	0.011	0.001	0.004	0.017	0.044			NG	97.8	19.5	45.2	4.2	0.2	1.6	3	24.3			NG	2575			NG	0.0334302	0.0312722	0.0794976	0.0113445	0.000849494	0.00384686	0.0154598	0.0442595			North	0.926771	0.0345368	0.0030443	0	0	0	0
	Coal	0.602	0.788	0.617	0.599	0.703	0.659	0.253	0.398			Coal	1079.9	305	220.5	133.8	96.5	162.7	28.3	133.2			Coal	4200			Coal	0.602031	0.796577	0.633138	0.59367	0.703365	0.658781	0.24216	0.39605			East	0	0.833342	0	0	0	0	1.09471e-05
	Nuclear	0.049	0.012	0.098	0	0.057	0	0.005	0.101			Nuclear	49.9	2.5	23.3	0	4.5	0	0	19.6			Nuclear	7340			Nuclear	0.0486165	0.011411	0.116995	0	0.0570968	0	0	0.101939			Central	0	0.0228973	0.912237	0	0	0	0.0102466
	Biomass	0.018	0.017	0.023	0.018	0.023	0.004	0.012	0.019			Biomass	29.6	6.3	8.3	4.1	2.9	0.8	1.2	5.9			Biomass	4475			Biomass	0.0175977	0.0175412	0.0254733	0.0192773	0.0227139	0.00356297	0.0113399	0.0187826			Northeast	0.0265173	0	0	1	0	0	0
	Hydro	0.18	0.019	0.105	0.239	0.054	0.127	0.683	0.352			Hydro(conventional)	338.3	3.5	20.3	59.1	7.6	33.8	88.7	125.4			Hydro(conventional)	3904			Hydro	0.179874	0.0121033	0.0630007	0.249326	0.0542321	0.12729	0.70501	0.352588			Northwest	0.0467114	0.0525245	0.0835542	0	1	0.00729966	0
	Wind	0.061	0.085	0.036	0.06	0.116	0.109	0.019	0.032			Hydro (pumped)	31.8	5.5	11.9	5	1.5	0	0.1	7.9			Hydro (pumped)	1080			Wind	0.0614844	0.0825865	0.0306261	0.0556181	0.115832	0.108777	0.0177048	0.0316613			Southwest	0	0.0566996	0.00116431	0	0	0.942357	0
	Solar	0.035	0.044	0.035	0.035	0.025	0.061	0.009	0.019			Wind	279.6	80.2	27	31.8	40.3	68.1	5.3	27			Wind	1657			Solar	0.0346155	0.0442247	0.0346392	0.0330898	0.0248295	0.0605031	0.00828231	0.0188028			South	0	0	0	0	0	0.0503437	0.989742
	Others	0.022	0.006	0.017	0.037	0.021	0.037	0.002	0.036			Solar	253.1	69	49.2	30.4	13.9	60.9	4	25.8			Solar	1030			Others	0.0221777	0.00411202	0.0164576	0.0375023	0.0209082	0.0370673	4.37567e-05	0.0357436
												Others	37.5	1.2	5.3	8.1	2.7	8.8	0	11.5			Others	4500
												4- Gen(2020): The total electricity generation for the national grid and regional sub-grids (TWh)
												TWh	7533.9	1608.1	1462.4	946.5	575.9	1037.5	491.4	1412
	2030	National	North	East	Central	Northeast	Northwest	Southwest	South			2030	National	North	East	Central	Northeast	Northwest	Southwest	South			2030	Hour (h)			2030	National	North	East	Central	Northeast	Northwest	Southwest	South			2030	North	East	Central	Northeast	Northwest	Southwest	South
	NG	0.073	0.048	0.144	0.018	0.002	0.006	0.065	0.127			NG	185	28	75.3	5.2	0.4	2.4	12	61.8			NG	4200			NG	0.0728855	0.0513621	0.166994	0.0193725	0.00230486	0.00552875	0.0633783	0.127775			North	0.92	0.04	0.003	0	0	0	0
	Coal	0.364	0.496	0.36	0.399	0.495	0.367	0.147	0.23			Coal	1050	310.6	187.3	121.5	92	183.5	30.3	125			Coal	3700			Coal	0.364431	0.502617	0.3657	0.401908	0.494888	0.367082	0.141068	0.227784			East	0	0.823	0	0	0	0	0
	Nuclear	0.074	0.039	0.133	0	0.124	0	0.006	0.152			Nuclear	107.7	12.1	41.3	0	11.6	0	0	42.7			Nuclear	7300			Nuclear	0.0737768	0.0384782	0.159177	0	0.12359	0	0	0.1537			Central	0	0.022	0.906	0	0	0	0.01
	Biomass	0.026	0.025	0.037	0.031	0.04	0.004	0.015	0.027			Biomass	61.6	13.1	17.3	8.5	6.1	1.7	2.6	12.3			Biomass	4480			Biomass	0.0258982	0.0256955	0.0409486	0.0339616	0.0396223	0.00416298	0.014605	0.0272072			Northeast	0.03	0	0	1	0	0	0
	Hydro	0.177	0.025	0.111	0.247	0.069	0.102	0.678	0.306			Hydro(conventional)	441	4.7	23.6	69	9.2	45.9	138.4	150.1			Hydro(conventional)	4000			Hydro	0.177342	0.0195335	0.0732984	0.261896	0.0691588	0.101943	0.699799	0.306414			Northwest	0.05	0.06	0.09	0	1	0.01	0
	Wind	0.15	0.193	0.104	0.167	0.178	0.249	0.05	0.096			Hydro (pumped)	113	23.2	39.5	15	9.5	4.3	2.2	19.2			Hydro (pumped)	1120			Wind	0.150086	0.190841	0.0913837	0.159278	0.178177	0.248539	0.0460259	0.0954334			Southwest	0	0.055	0.001	0	0	0.95	0
	Solar	0.12	0.163	0.104	0.119	0.084	0.228	0.038	0.05			Wind	800	218.1	86.6	89.1	61.3	229.8	18.3	96.9			Wind	2000			Solar	0.120186	0.162041	0.0962293	0.108019	0.0836357	0.2281	0.0351112	0.0494852			South	0	0	0	0	0	0.04	0.99
	Others	0.015	0.011	0.008	0.018	0.008	0.044	0.001	0.012			Solar	1025	296.4	145.8	96.7	46	337.4	22.3	80.4			Solar	1250			Others	0.0153233	0.009259	0.00609691	0.0153933	0.00845153	0.0444727	1.32165e-05	0.0120285
												Others	39.3	4.9	2.5	3.9	1.3	20.2	0	5.6			Others	4160
												4- Gen(2030): The total electricity generation for national grid and regional sub-grids (TWh)
												TWh	10660.6	2286.1	1894.5	1118.8	687.5	1849.2	794.5	2029.9

## Sheet: LCIs of Steel
	1- Basic information of the investigated seven BF-BOF steel plants
		Annual Production (thousand tonne)	Cokea (Merchant)	Crude iron (Merchant)	Scrap steel penetration	CO2 emission intensity
						Crude steel	Hot-Rolled steel	Cold-rolled steel	Gavanized steel	Automotive steel (average)
	Market share						0.21	0.19	0.6
	1	12020	0.287643	0	0.0691837	1.94496	2.10662	2.28625	2.34512	2.28355
	2	4140	0.233338	0	0.0885357	1.8921	2.13886	2.32035	2.37923	2.31727
	3	3330	0.133987	0	0.219211	1.59222	1.94056	2.11057	2.16945	2.10991
	4	1880	1	0	0.150911	1.78767	2.06636	2.24366	2.30254	2.24146
	5 b	2150	-	-	-	-	1.92739	2.09664	2.15552	2.09614
	6	5010	-	-	-	-	2.06428	2.24145	2.30033	2.23928
	7	1650	0.237253	0.257966	0.12799	1.85156	2.03364	2.20904	2.26792	2.20724
	Notes:
	a.	Merchant coke refers to the coke purchased from external suppliers
	b.	Process-specific data for plant 5 and plant 6 are not available.
	2- Consumption of raw materials and process fuels per tonne of hot-rolled steel for Plant 7 as an example of detailed calatuation
	Unit: GJ or tonne		Captive part								Merchant part				Net by-products consumptions	Attached emission factors （t GJ-1)
			Coke	Sinter a	Pellets	BF	BOF	Hot-rolling	Power plants c	Net by-products consumptions d	Coke	Sinter	Pellets e	BF
	Raw material consumption (tonne)	Limestone	0	0.07291		0	0	0
		Dolomite	0	0.0932		0	0	0
		Electrode					0.000399202
		Ore		1.34
		Sinter		-1.211		1.211
		Pellet				0.421							-0.421
		Crude iron				-0.977	0.977
		Scrap steel					0.1434
		Crude steel	0	0		0	-1.041	1.041 b
	Process fuel consumption (GJ)	Coke	-9.90781	1.33048		11.6592	0	0			-3.08184
		Bituminous coal	0	0		4.24367	0	0					0.171651
		Anthracite coal	0	0		0	0	0					0.137488
		Washed coal	13.3088	0		0	0	0			4.13974
		Electricity (Merchant)	0.05868	0.1584		0.0612	0.1728	0.4176			0.0182525		0.0208533
		Electricity (Capative)					0	0			0		0.0197017
		Electricity (Total)	0.05868	0.1584		0.0612	0.1728	0.4176			0.0182525		0.0405551
		Diesel
	By-products (GJ)	COG	-2.49898	0		0.295018	0	0.52062	1.24949	-0.43385	-0.77731		0.00819252		-1.20297	0.0440782
		BFG	1.2672	0.1749		-2.8875	0	0.264	1.06382	-0.117579	0.394164		0.0303512		0.306937	0.278599
		BOFG	0	0		0	-0.6468	0.168	0.41664	-0.06216			0.0024704		-0.0596896	0.180048
		Tar	-0.538593	0		0	0	0	0	-0.538593	-0.16753				-0.706123	2.64457
		Crude benzene	-0.150538	0		0	0	0	0	-0.150538	-0.0468249				-0.197363	3.41088
		Steam	-0.48	0		0	0	0	0.475	-0.005	-0.149305				-0.154305
	Total energy consumption (GJ)		1.05881	1.66378		13.3716	-0.474	1.37022	3.20495	-1.30772	0.329346		0.390708		-2.01351
			20.1953								0.720053
	Notes:
	a.	In this process, 1.21 tonne of sinter is produced as the feedstock of the BF process.
	b.	In this process, 1.04 tonne of crude steel is processed into one tonne of hot-rolled steel.
	c.	In this process, by-products are burned to generate electricity and steam for captive use.
	d.	The net by-products comsumptions is -1.31 GJ, which means totally 1.31 GJ of by-products is produced and consumed externally.
	e.	The process fuel consumption refers to plant 3.
	3- Consumption of process fuels at the upstream and downstream sides of the steel industrial chain
				Upstream side			Production	Downstream side
				Ore extraction		Beneficiation	EAF	Pickling	Cold-rolling	Gavanization
			Unit	Underground	Open-pit
		Market share		0.23683	0.76317
	Raw materials	Ore	t	-1	-1	2.92
		Hot-rolled steel	t					1	1.0579
		Cold-rolled steel	t						-1	1
	Process fuels consumptions	Electricity	kWh	0.93	11.94	31.19	493.85	7.38781	83.7871	55.2233
		Diesel	kg	0.21		0.4
		NG	m3				69.8208
		COG	GJ					0.0798799		0.600058

## Sheet: LCIs of Aluminium
	1- Direct-current and comprehensive electricity consumption in 70 primary aluminium plants (kWh per tonne of primary Aluminium)								2- Consumption of raw materials and process fuels of the whole aluminium industrial chain based on per tonne of intermediate products
	Year	Provinces	Plant number	Direct-current electricity consumption		Comprehensive electricity consumption						Upstream			Aluminium production		Downstream f
											Unit	Bauxite mining	Alumina refining	Anode production	Electrolysis	Primary Ingot casting	Aluminium alloying	Wrought Aluminium	Cast Aluminium
	2015	Shanxi	1	13218.9	13316.8	13562			Raw material consumption	Soda ash a	t				0.0016
			2	13245						NaOH b	t		0.1344
			3	13215.6						Limestone c	t			0.0248638
			4	13031.4						Bauxite	t	-1	2.51
		Hubei	5	13675.2						Aluminia	t		-1		1.898 d
			6	13143.7						Anode	t			-1	0.4 e
			7	13688						Primary aluminium	t				-1	1
	2016	Shannxi	8	13275.7	13237.3	13599				Aluminium ingot	t						1	1.009	1.009
			9	13682					Process fuel consummption	Pet coke	MJ			35532.2
		Henan	10	13100						Electricity	kWh	21.4108	221.47	176.546	13543	50	650	800	736.906
			11	13217						NG	MJ	106.387	2511.72	2165.54	263.539	891.195	2160	7138.01	3183.27
			12	13117						LNG	MJ
			13	13155						Coal	MJ	316.229	8019.78
			14	13186						Gasoline	MJ	1.46538
			15	13227						Diesel	MJ	25.7907	0.610742		33.7491				640.575
			16	13221					Notes:
			17	13331					a.	The emissions of soda ash could be ignored due to the small amount.
			18	13252					b.	The emission factor of NaOH is 2.3 t CO2 t-1 according to the GREET model
			19	13274					c.	The emission factor of limestone is 0.405 t CO2 t-1 according to the GREET model
			20	-					d.	Total electricity consumption for electrolysis process is estimated to be 13000 kWh per primary aluminium in 2030 (13562 kWh in 2015 and 13543 kWh in 2020).
			21	13230					e.	Anode consumption will reduce to 0.38 t in 2030 (0.40 t in 2020).
			22	-					f.	The recycled automotive aluminium only consider the downstream side of aluminium industrial chain.
			23	13073
			24	-
			25	-
		Inner Mongolia	26	13219
	2017	Liaoning	27	13470.2	13245.1	13577
		Shanxi	3	13237.7
			28	12905.8					3- Electricity mix and corresponding CO2 emission intensity for aluminium electrolysis process considering captive coal power plants
			29	13467.6
			1	13247.8						2015	2020	2030
			2	13186.2					Oil	0	6.38445e-05	6.82808e-05
			30	13200.5					NG	0.00763208	0.0123692	0.0408109
	2018	Xinjiang	31	13353	13405.1	13555			Coal	0.916227	0.852752	0.644056
			32	13288					Nuclear	0.00783654	0.0179881	0.04131
			33	13348					Biomass	0.00246466	0.00651115	0.0145012
			34	13498					Hydro	0.0508352	0.0665535	0.0992992
			35	13515					Geothermal	0	4.91111e-12	0
			36	13371					Wind	0.00847136	0.0227492	0.0840379
			37	13384					Solar	0.00175942	0.0128077	0.067296
			38	13477					Others	0.00477385	0.00820575	0.00862014
			39	13379					CO2 emission intensity (g kWh-1)	916	818	594
			40	13452						916	818	594
			41	13391
	2019	Fujian	42	13281.8	13318.8	13531
		Ningxia	43	13556
			44	13491
			45	13519
		Guangxi	46	13493
			47	13204.4
			48	13460.5
			49	12684.9
			50	13332.7
		Inner Mongolia	51	13482.1
			52	13574.1
			53	13157.1
			54	13256.2
			55	13236.3
			56	12932.4
			57	-
			58	13197.9
			59	13255.4
			60	13171
			61	13312.7
			26	13410.5
			62	13439.9
			63	13356.2
			64	13527.1
	2020	Guangxi	46	13476.3	13195.7	13543
			47	13657
			48	13524.1
			49	12736.2
			50	13321.6
			65	12735.5
			66	12902.3
			67	12741
			68	13146
		Inner Mongolia	51	13697.5
			52	13689.7
			53	13322.4
			54	13265.6
			55	13292.9
			56	12693.9
			57	12737.6
			58	13239
			59	13263
			60	13251
			61	12741.4
			26	13425.6
			62	13361.7
			63	13530.5
			64	13195.3
			69	13407
			70	12735.1
	2030 (estimated)	-	-	-	-	13000
	Note：
	Comprehensive electricity consumption includes the direct-current electricity consumption, the loss during the conversion from alternating current in grid to direct current for industrial equipments, and the loss during the short intersection voltage drop at the start and stop of the electrolyzer

## Sheet: LCI of Copper
	1- Total energy consumption for primary and recycled copper production in 2015, 2020 and 2030 (Unit: GJ; refer to industrial standards YS/T 693-2009, GB 21248-2014 and the latest versions)
	Process	Flash smelting	Flash smelting + Fire refining	Flash smelting + Fire refining + Electrolysis	Fire refining (Recycled)	Fire refining + Electrolysis (Recycled)
	Product	Blister copper	Copper anode	Copper cathode	Recycled copper anode	Recycled copper cathode
	2015	4.10306	4.68922	7.61998	8.4992	10.5507
	2020	4.10306	4.68922	7.61998	8.4992	10.5507
	2030	3.80999	4.32287	6.74075	6.59421	8.79228
	Note: The bold values are used for calculation of primary and recycled automotive copper
	2- Consumption of raw materials and process fuels of the whole copper industrial chain based on per tonne of intermediate products
	Unit: GJ or tonne		Upstream		Copper production				Downstream f
			Plant 1	Plant 2	Plant 1 a (Inner Mongolia)	Plant 2 (Northwest)	Plant 3 b (Zijin)		Plant 1 (Tianjin)	Plant 2 (Jiangxi)
			Ore mining and Copper beneficiation (underground)	Ore mining and Copper beneficiation (open-pit)	Flash smelting	Flash smelting + Fire refining	Flash smelting + Fire refining	Electrolysis	Copper processing	Copper processing
		Market share	0.422536	0.577464
		Energy inputs (GJ)	5.72101	8.53303	7.30013	8.02515	2.83396	2.53729	1.99495	3.83762
	Raw material consumption (tonne)	Copper ore	38.1 c	38.0532
		Copper beneficiation			4.76 d	4.75698	4.75698	4.75698
		Copper cathode							1 e	1
	Process fuel consumption (GJ)	Residual oil	0		0.00627129		0.139022
		Diesel	0.103533		0.0163925	0.0036714	0.0210782	0.00688584	0.00520727
		Gasoline	0.0075335		0	0.00063968	0	0	0.0061913
		LPG	0		0	0	0.05784	0	0
		NG	0		0	0.211891	0.0439146	0	0.818465
		Bituminous coal			0	0.0734571	0	0
		Anthracite	0.136501				0.00259675
		Coke	0		0.148852	0	0.00339158	0	0
		Electricity	0.752432	1	0.828485	0.710341	0.684777	0.592459	0.170136	1
		Steam (Coal)					0.0473805	0.400655	0
	Notes:
	a.	The proportion data of process fuels are used for recycled automotive copper while the energy inputs is replaced by value in the former table.
	b.	The proportion data of process fuels are used for primary automotive copper while the energy inputs is is replaced by value in the former table.
	c.	38.1 tonne of copper ore is needed to produce one tonne of copper beneficiation.
	d.	4.76 tonne of copper beneficiation is needed to produce one tonne of copper cathode, and thus totally 181 tonne of copper ore is needed.
	e.	The loss in copper processing is negligible.
	f.	The recycled automotive copper should consider the copper production and input at the downstream side.
